# Supplementary material for: Biological Role of Pazopanib and Sunitinib Aldehyde Derivatives in Drug-Induced Liver Injury
Source: Metabolites. 2022 Sep 11;12(9):852. doi: 10.3390/metabo12090852 (PMC9505977; doi:10.3390/metabo12090852)
Supplement: Supplementary file 1 [file metabolites-12-00852-s001.zip]

Archive with 1 entries (1 files):
- metabolites-1890039-supplementary.pdf
